# Supplementary material for: Improving Knowledge of Audit and Feedback among Health Care Professionals in Sicily
Source: Healthcare (Basel). 2023 Jul 9;11(14):1987. doi: 10.3390/healthcare11141987 (PMC10378836; doi:10.3390/healthcare11141987)
Supplement: Supplementary file 1 [file healthcare-11-01987-s001.zip]

Archive with 1 entries (1 files):
- healthcare-2468405-supplementary.pdf
